# Supplementary material for: A Nationwide Survey to Investigate Burnout and Quality of Life Among Thoracic Surgery Residents in Italy
Source: Healthcare (Basel). 2025 Apr 22;13(9):962. doi: 10.3390/healthcare13090962 (PMC12072095; doi:10.3390/healthcare13090962)
Supplement: Supplementary file 1 [file healthcare-13-00962-s001.zip]

Archive with 1 entries (1 files):
- healthcare-3533269-supplementary.pdf
